# Supplementary material for: A New Method for the Assessment of Myalgia in Interstitial Lung Disease: Association with Positivity for Myositis-Specific and Myositis-Associated Antibodies
Source: Diagnostics (Basel). 2022 May 4;12(5):1139. doi: 10.3390/diagnostics12051139 (PMC9140063; doi:10.3390/diagnostics12051139)
Supplement: Supplementary file 1 [file diagnostics-12-01139-s001.zip]

Archive with 1 entries (1 files):
- diagnostics-1689277-supplementary.pdf
